# Supplementary material for: Structure and Dynamics of Drk-SH2 Domain and Its Site-Specific Interaction with Sev Receptor Tyrosine Kinase
Source: Int J Mol Sci. 2024 Jun 9;25(12):6386. doi: 10.3390/ijms25126386 (PMC11203457; doi:10.3390/ijms25126386)
Supplement: Supplementary file 1 [file ijms-25-06386-s001.zip]

Archive with 1 entries (1 files):
- ijms-3013384-supplementary.pdf
